# Supplementary material for: Cross-sectional survey of risk factors for edema disease Escherichia coli (EDEC) on commercial pig farms in Germany
Source: BMC Vet Res. 2025 Oct 3;21:576. doi: 10.1186/s12917-025-05054-7 (PMC12492929; doi:10.1186/s12917-025-05054-7)
Supplement: Supplementary file 2 — Additional file 2. Additional Table 1: Descriptive information on participating farms regarding the farm structure. Additional Table 2: Descriptive information on participating farms regarding the health status. Additional Table 3: Descriptive information on participating farms regarding the performance. Additional Table 4: Descriptive information on participating farms regarding the clinical signs in weaned piglets [file 12917_2025_5054_MOESM2_ESM.xlsx]

## Sheet: Add. Tabl. 1
Additional Table 1: Descriptive information on participating farms regarding the farm structure
Farm structure variables	Responses [no of farms]	With characteristic of interest [no of farms]	Portion [%]
conventional pig farming	93	81	87.1
organic pig farming	93	3	3.2
farm takes part in "animal welfare initiative"	93	9	9.7
piglet producers	93	47	50.5
rearing farms (with and without fattening facilities)	93	15	16.1
"closed system"	93	31	33.3
purchase of piglets	92	12	13.0
purchase of gilts	92	63	68.5
no purchases	92	16	17.4
3-week batch management	90	32	35.6
weekly weaning	90	23	25.6
2-week batch management	90	13	14.4
4-week batch management	90	8	8.9
5-week batch management	90	9	10.0
no overcrowding in flat deck area	86	54	62.8
partially overcrowded flat deck	86	29	33.7
notable overcrowded flat deck	86	3	3.5

## Sheet: Add. Tabl. 2
Additional Table 2: Descriptive information on participating farms regarding the health status
Health status variables	Responses [no of farms]	With characteristic of interest [no of farms]	Portion [%]
previous lab-based detection of STEC	93	12	12.9
previous lab-based detection of E. coli	93	54	58.1
previous lab-based detection of Streptococcus spp.	93	42	45.2
ED vaccination of piglets	91	15	16.5
E. coli vaccination of sows	91	61	67.0
PCV-2 vaccination of sows	91	35	38.5
PCV-2 vaccination of piglets	91	60	65.9
Erysipelothrix rhusiopathiae vaccination of sows	91	88	96.7
PPV vaccination of sows	91	85	93.4
herd is free of PRRSV	93	24	25.8
use of herd specific vaccines	91	39	42.9
Abbreviations: Escherichia coli (E. coli), STEC (Shiga toxin-encoding/-producing E. coli), ED (Edema disease), PCV-2 (Porcine Circovirus 2), PPV (Porcine Parvovirus), PRRSV (Porcine reproductive and respiratory syndrome virus)

## Sheet: Add. Tabl. 3
Additional Table 3: Descriptive information on participating farms regarding the performance
Farm performance variables	arithmetic mean	median	range	Sample size [no of farms]
number of sows	568	240	0 - 10500	93
number of weaned piglets	2472	1180	150 - 34000	93
number of fattening pigs	1249	1040	15 - 6224	50
number of weaned piglets per litter	12.38	12.5	10 - 14.6	79
weaning age of piglets [days]	25.6	26	21 - 60	90
piglet weight at start of flat deck period [kg]	7.07	7	5 - 15	92
piglet weight at end of flat deck period [kg]	28.4	28.5	19 - 35	91
housing period for piglets in the flat deck area [days]	53.1	51	28 - 84	89
animal losses in flat deck sector [%]	2.26	2	0.2 - 8	91

## Sheet: Add. Tabl. 4
Additional Table 4: Descriptive information on participating farms regarding the clinical signs in weaned piglets
	Estimation of the portion of affected weaned piglets [%]			Sample size [no of farms]
Clinical signs	arithmetic mean	median	range
diarrhea	12.33	1.46	0 - 100	92
retarded piglets	2.14	1.00	0 - 15	92
dyspnea	3.63	0.00	0 - 100	92
central nervous symptoms	1.92	0.52	0 - 19	92
subcutaneous edema	0.96	0.00	0 - 20	92
sudden death	1.27	0.50	0 - 20	92
