# Supplementary material for: Cross-sectional survey of risk factors for edema disease Escherichia coli (EDEC) on commercial pig farms in Germany
Source: BMC Vet Res. 2025 Oct 3;21:576. doi: 10.1186/s12917-025-05054-7 (PMC12492929; doi:10.1186/s12917-025-05054-7)
Supplement: Supplementary file 3 — Additional file 3. Additional Table 5: Explorative univariable association between EDEC farm status and farm level feeding and water supply variables. Additional Table 6: Explorative univariable association between EDEC farm status and farm level health-related variables. Additional Table 7: Explorative univariable association between EDEC farm status and farm level management variables. Additional Table 8: Explorative univariable association between EDEC farm status and farm level production and performance variables [file 12917_2025_5054_MOESM3_ESM.xlsx]

## Sheet: Add. Tabl. 5
Additional Table 5: Explorative univariable association between EDEC farm status and farm level feeding and water supply variables
Factor	Units / Categories	ANOVA / FET	P-value	no of farms	GLM
Raw ash content in feed	%	A	0.640	43
Raw ash content in feed (2 cat)	1 (≤ 5.15), 2 (> 5.15)	F	0.755	43
Raw ash content in feed (4 cat)	1 (< 4.90), 2 (4.90 - 5.15), 3 (5.16 - 5.59), 4 (> 5.59)	F	0.621	43
Calcium content in feed	%	A	0.777	50
Calcium content in feed (2 cat)	1 (≤ 0.70), 2 (> 0.70)	F	0.129	50	x
Calcium content in feed (4 cat)	1 (< 0.64), 2 (0.64 - 0.70), 3 (0.71 - 0.75), 4 (> 0.75)	F	0.274	50
Calcium content in feed (log10)	Log10 transformation	A	0.730	50
Calcium content in feed (2 cat)	1 (> 0.72), 2 (≥ 0.72)	F	0.117	50	x
Use of self-produced feed (2 cat)	0 (no), 1 (yes)	F	0.075	90	x
Age at pre-starter feeding	day of life	A	0.025	81
Age at pre-starter feeding (2 cat)	1 (≤ 7), 2 (> 7)	F	0.069	81
Age at pre-starter feeding (4 cat)	1 (≤ 5), 2 (6-7), 3 (8-10), 4 (> 10)	F	0.069	81	x
Age at pre-starter feeding (log10)	Log10 transformation	A	0.048	81
Age at pre-starter feeding (3 cat)	1 (≤ 7), 2 (8-12), 3 (> 12)	F	0.114	81
Age at pre-starter feeding (2 cat)	0 (< 14 days), 1 (≥ 14 days)	F	0.086	81	x
Sodium content in feed	%	A	0.427	48
Sodium content in feed (2 cat)	1 (≤ 0.24), 2 (> 0.24)	F	1000	48
Sodium content in feed (4 cat)	1 (≤ 0.21), 2 (0.22-0.24), 3 (0.25), 4 (> 0.25)	F	1000	48
Sodium content in feed (log10)	Log10 transformation	A	0.498	48
Sodium content in feed (2 cat)	1 (≤ 0.25), 2 (> 0.25)	F	0.727	48
Fibre content in feed	%	A	0.141	50
Fibre content in feed (2 cat)	1 (< 4.0), 2 (≥ 4.0)	F	0.551	50
Fibre content in feed (4 cat)	1 (≤ 3.50), 2 (3.51-3.92), 3 (3.93 - 4.20), 4 (> 4.20)	F	0.812	50	x
Fibre content in feed (log10)	Log10 tranformation	A	0.115	50	x
Fibre content in feed (2 cat)	1 (< 4.0), 2 (≥ 4.0)	F	0.551	50
Crude protein content in feed	%	A	0.514	50
Crude protein content in feed (2 cat)	1 (< 17.31); 2 (≥ 17.31)	F	1000	50
Crude protein content in feed (4 cat)	1 (< 16.85); 2 (16.85 - 17.30), 3 (17.31 - 17.90), 4 (> 17.90)	F	1000	50
Crude protein content in feed (log10)	Log10 transformation	A	0.568	50
Crude protein content in feed (2 cat)	1 (≤ 17.7); 2 (> 17.7)	F	0.741	50
Oligo-/polysaccharides in feed or water (2 cat)	0 (0), 1 (1-5)	F	0.363	93
No of piglets/watering place	Ratio	A	0.817	84
No of piglets/watering place (2 cat)	1 (≤ 10), 2 (> 10)	F	1000	84
No of piglets/watering place (4 cat)	1 (≤ 6.25), 2 (6.25-10.0); 3 (10.1-12.0),4 (> 12.0)	F	0.987	84
No of piglets/watering place (log10)	Log10 transformation	A	0.584	84
No of piglets/watering place (3 cat)	1 (≤ 6.0), 2 (6.1-12.0); 3 (> 12.0)	F	0.759	84
Drinking equipment / technology (3 cat)	1 (nipple), 2 (bowl), 3 (both)	F	0.464	87
Drinking equipment / technology (2 cat)	1 (nipple), 2 (other)	F	0.270	87
rationed feeding in flat deck area	0 (no), 1 (yes)	F	1.00	93
ad libitum feeding in flat deck area	0 (no), 1 (yes)	F	0.554	91
dry feeding	0 (no), 1 (yes)	F	0.251	92
liquid feeding	0 (no), 1 (yes)	F	0.363	93
sensor feeding	0 (no), 1 (yes)	F	1.00	93
automatic feeders (dry/mash feed)	0 (no), 1 (yes)	F	0.819	93
use of milk replacer	0 (no), 1 (yes)	F	0.387	93
prestarter in flat deck area	0 (no), 1 (yes)	F	1.00	93
multiple feeding rations	0 (no), 1 (yes)	F	0.582	93
multiple feeding rations blended	0 (no), 1 (yes)	F	0.282	93
feed contains soy	0 (no), 1 (yes)	F	0.76	92
feed contains milk powder/whey	0 (no), 1 (yes)	F	1.00	92
feed contains potato starch	0 (no), 1 (yes)	F	0.464	92
feed contains food by-products	0 (no), 1 (yes)	F	1.00	92
use of aqua levels	0 (no), 1 (yes)	F	1.00	93
use of chloride	0 (no), 1 (yes)	F	0.582	93
Explorative univariable association between EDEC farm status and farm level feeding and water supply variables for weaned piglets. P-values resulted from Fisher´s exact test (FET) or one-way analysis of variance (ANOVA) depending on format of the risk factor.
Abbreviations: cat (categories), EDEC [Stx2e- and F18 fimbriae-encoding E. coli (E. coli carrying the genes stx2e and fedA)], GLM (Generalized linear models)

## Sheet: Add. Tabl. 6
Additional Table 6: Explorative univariable association between EDEC farm status and farm level health-related variables
Factor	Categories / Units	ANOVA / FET	P-value	no of farms	GLM
Proportion of piglets with diarrhea	%	A	0.657	92
Proportion of piglets with diarrhea (4 cat)	0 (0), 1(0.01 - 1.43), 2 (1.44 - 10.0), 3 (> 10.0)	F	0.040	92	x
Proportion piglets with dyspnea	%	A	0.574	92
Proportion of piglets with dyspnea (3 cat)	0 (0), 1 (0.01 - 2.0), 2 (> 2.0)	F	0.002	92	x
Proportion of piglets with dyspnea (3 cat)	0 (0), 1 (0.01 - 0.50), 2 (> 0.50)	F	0.040	92	x
Proportion of retarded piglets		F	0.540	92
Proportion of retarded piglets (4 cat)	0 (≤ 0.25), 1 (0.26 - 1.0), 2 (1.1 - 2.0), 3 (> 2.0)	F	0.269	92
Proportion of retarded piglets (3 cat)	0 (0), 1 (0.01 - 2.0), 2 (> 2.0)	F	0.249	92
Proportion of retarded piglets (2 cat)	0 (0), 1 (> 0)	F	0.197	92	x
Proportion of piglets with edema	%	A	0.200	92
Proportion of piglets with edema (3 cat)	0 (0), 1 (0.01 - 0.50), 2 (> 0.50)	F	0.192	92	x
Proportion of piglets with edema (2 cat)	0 (0), 1 (> 0)	F	0.111	92	x
Sick piglets with other symptoms	various categories, some combined	F
Sick piglets with other symptoms (2 cat)	0 (0), 1 (> 0)	F	1000	91
Piglets with technopathies (3 cat)	0 (no), 1 (ear necrosis, tail biting), 2 (other)	F	0.539	91
Proportion of piglets that suddenly died	%	A	0.008	92
Proportion of piglets that suddenly died (4 cat)	0 (0), 1 (0.01 - 0.50), 2 (0.51 - 1.0), 3 (> 1.0)	F	0.122	92	x
Proportion of piglets that suddenly died (2 cat)	0 (≤ 0.50), 1 (> 0.50)	F	0.390	92
Previous lab-based detection of Shiga toxin-encoding/-producing Escherichia coli (STEC)	0 (no), 1 (yes)	F	0.527	93
Previous lab-based detection of other Escherichia coli	0 (no), 1 (yes)	F	0.202	93	x
Previous lab-based detection of Clostridium spp.	0 (no), 1 (yes)	F	0.259	93
Previous lab-based detection of PCV-2	0 (no), 1 (yes)	F	0.520	93
Previous lab-based detection of Lawsonia intracellularis	0 (no), 1 (yes)	F	0.253	93
Previous lab-based detection of Streptococcus spp.	0 (no), 1 (yes)	F	0.088	93	x
Previous lab-based detection of other pathogens	0 (no), 1 (yes)	F	0.600	93
Explorative univariable association between EDEC farm status and farm level health-related variables for weaned piglets. P-values resulted from Fisher´s exact test (FET) or one-way analysis of variance (ANOVA) depending on format of the risk factor.
Abbreviations: cat (categories), ED (Edema disease), EDEC [Stx2e- and F18 fimbriae-encoding E. coli (E. coli carrying the genes stx2e and fedA)], GLM (Generalized linear models), PCV-2 (Porcine Circovirus 2)

## Sheet: Add. Tabl. 7
Additional Table 7: Explorative univariable association between EDEC farm status and farm level management variables
Factor	Categories / Units	ANOVA / FET	P-value	no of farms	GLM
Clostridium spp. vaccination of sows	0 (no), 1 (yes)	F	0.053	91	x
Herd specific vaccination	Various combinations	F
Herd specific vaccination (2 cat)	0 (no), 1 (yes)	F	0.201	91	x
Escherichia coli vaccination of sows	0 (no), 1 (yes)	F	0.254	91
Lawsonia intracellularis vaccination of sows and/or piglets	0 (no), 1 (yes)	F	0.072	91	x
Mycoplasma hyopneumoniae vaccination of piglets	0 (no), 1 (yes)	F	0.07	91	x
Mycoplasma hyopneumoniae vaccination of suckling piglets	0 (no), 1 (yes)	F	0.189	91	x
ED vaccination of piglets	0 (no), 1 (yes)	F	0.046	91	x
Concentration check of the disinfectant	0 (no), 1 (yes)	F	0.671	93
Weaning age of piglets	days
Weaning age of piglets (2 cat)	0 (< 26), 2 (≥ 26)	F	0.012	90
Weaning age of piglets (3 cat)	0 (21 - 25), 1 (26 - 28), 2 (> 28)	F	0.002	90	x
Recommended cleaning steps were performed	0 (no), 1 (yes)	F	0.474	93
Use of cleaning agent	0 (no), 1 (yes)	F	1000	93
Disinfection	0 (no), 1 (yes)	F	1000	93
Recommended exposure time of the disinfectant was respected	0 (no), 1 (yes)	F	0.791	93
Drying of barn after disinfection	0 (no), 1 (yes)	F	0.771	93
Vacancy of barn after disinfection	0 (no), 1 (yes)	F	0.640	93
Compulsory showering before entering the barn	0 (no), 1 (yes)	F	0.617	93
Draught	0 (no), 1 (yes)	F	0.760	93
Microclimate zones	0 (no), 1 (yes)	F	0.672	93
Bedding/straw	0 (no), 1 (yes)	F	0.242	93
Explorative univariable association between EDEC farm status and farm level management variables for weaned piglets. P-values resulted from Fisher´s exact test (FET) or one-way analysis of variance (ANOVA) depending on format of the risk factor.
Abbreviations: cat (categories), ED (Edema disease), EDEC [Stx2e- and F18 fimbriae-encoding E. coli (E. coli carrying the genes stx2e and fedA)], GLM (Generalized linear models)

## Sheet: Add. Tabl. 8
Additional Table 8: Explorative univariable association between EDEC farm status and farm level production and performance variables
Factor	Categories / Units	ANOVA / FET	P-value	no of farms	GLM
Number of weaning piglets	Count	A	0.683	93
Number of weaning piglets (2 cat)	1 (≤ 2500), 1 (> 2500)	F	0.620	93
Number of weaning piglets (log10)	log10 transformation	A	0.747	93
Number of weaning piglets (2 cat)	1 (< 1200), 2 (≥ 1200)	F	0.525	93
Number of weaning piglets (4 cat)	1 (≤ 700), 2 (701 - 1199), 3 (1200 - 1800), 4 (> 1800)	F	0.803	93
Starting weight of piglets at flat deck period	kg	A	0.654	92
Starting weight of piglets at flat deck period (2 cat)	1 (≤ 7.0), 2 (> 7.0)	F	0.011	92
Starting weight of piglets at flat deck period (4 cat)	1 (≤ 6.0), 2 (6.1-7.0), 3 (7.1 - 7.9), 4 (> 7.9)	F	0.044	92	x
Starting weight of piglets at flat deck period (log10)	log10 transformation	A	0.409	92
Starting weight of piglets at flat deck period (2 cat)	1 (≤ 7), 2 (7.1 - 7.9), 3 (≥ 8)	F	0.018	92
Piglet weight at end of flat deck period	kg	A	0.057	91
Piglet weight at end of flat deck period (4 cat)	0 (< 28), 1 (28 - 28.9), 2 (29 - 30.9), 3 (≥ 31)	F	0.103	91	x
Piglet weight at end of flat deck period (log10)	log10 transformation	A	0.054	91
Piglet weight at end of flat deck period (2 cat)	1 (≤ 28), 2 (> 28)	F	0.391	91
Housing days of piglets in the flat deck area	days	A	0.978	89
Housing days of piglets in the flat deck area (2 cat)	1 (≤ 52), 2 (> 52)	F	0.664	89
Housing days of piglets in the flat deck area (2 cat)	1 (≤ 51), 2 (> 51)	F	0.830	89
Housing days of piglets in the flat deck area (4 cat)	1 (≤ 49), 2 (50-51), 3 (52-56), 4 (> 56)	F	0.925	89
Housing days of piglets in the flat deck area (log10)	log10 transformation	A	0.615	89
New piglets in flat deck per cycle	Count	A	0.603	92
New piglets in flat deck per cycle (2 cat)	1 (≤ 450), 2 (> 450)	F	0.668	92
New piglets in flat deck per cycle (3 cat)	1 (≤ 600), 2 (601 - 950), 3 (> 650)	F	0.430	92
New piglets in flat deck per cycle (4 cat)	1 (≤ 250), 2 (251-450), 3 (451-650), 4 (> 650)	F	0.797	92
New piglets in flat deck per cycle (log10)	log10 transformation	A	0.875	92
Explorative univariable association between EDEC farm status and farm level production and performance variables for weaned piglets. P-values resulted from Fisher´s exact test (FET) or one-way analysis of variance (ANOVA) depending on format of the risk factor.
Abbreviations: cat (categories), EDEC [Stx2e- and F18 fimbriae-encoding E. coli (E. coli carrying the genes stx2e and fedA)], GLM (Generalized linear models)
